# Supplementary material for: Thermo- and pH-Responsible Gels for Efficient Protein Adsorption and Desorption
Source: Molecules. 2024 Oct 13;29(20):4858. doi: 10.3390/molecules29204858 (PMC11510233; doi:10.3390/molecules29204858)
Supplement: Supplementary file 1 [file molecules-29-04858-s001.zip]

Archive with 1 entries (1 files):
- molecules-3217157-supplementary.pdf
